# Supplementary material for: Adsorption Behaviors of Cationic Methylene Blue and Anionic Reactive Blue 19 Dyes onto Nano-Carbon Adsorbent Carbonized from Small Precursors
Source: Nanomaterials (Basel). 2022 May 25;12(11):1814. doi: 10.3390/nano12111814 (PMC9182342; doi:10.3390/nano12111814)
Supplement: Supplementary file 1 [file nanomaterials-12-01814-s001.zip]

Archive with 1 entries (1 files):
- nanomaterials-1718762-supplementary.pdf
